# Supplementary material for: Clinical and Virological Characteristics and Prognostic Factors in Viral Necrotizing Retinitis
Source: J Pers Med. 2022 Oct 29;12(11):1785. doi: 10.3390/jpm12111785 (PMC9695359; doi:10.3390/jpm12111785)
Supplement: Supplementary file 1 [file jpm-12-01785-s001.zip]

Archive with 1 entries (1 files):
- jpm-1906748-supplementary.pdf
